# Supplementary material for: Integrated genome mining and phytohormone profiling of six plant growth-promoting elite bacterial strains
Source: Arch Microbiol. 2026 Jan 21;208(3):152. doi: 10.1007/s00203-025-04712-6 (PMC12823646; doi:10.1007/s00203-025-04712-6)
Supplement: Supplementary file 1 — Supplementary Material 1. [file 203_2025_4712_MOESM1_ESM.xlsx]

## Sheet: Title
		Integrated genome mining and phytohormone profiling of six plant growth-promoting elite bacterial strains
		Tairine Graziella Ercole, Rafaella Liviero, Leonardo Araujo Terra, Guilherme Julião Zocolo, Milena Serenato Klepa, Renan Augusto Ribeiro, Marco Antonio Nogueira, Mariangela Hungria
						SUPPLEMENTARY TABLES

## Sheet: Table S1
Table S1. In vitro and in vivo evaluation of bacterial strains CNPSo 1954, CNPSo 2602, CNPSo 2657, CNPSo 2658, CNPSo 2725, and CNPSo 2799, extracted from a larger dataset reported by Vasques et al. (2025).
In vitro
		Chromobacterium violaceum	Pantoea agglomerans	Bacillus velezensis	Bacillus altitudinis	Bacillus safensis	Pseudomonas sp.	Control I (non-inoculated with water restriction	Control II (non-inoculated without water restriction
		CNPSo 1954	CNPSo 2602	CNPSo 2657	CNPSo 2658	CNPSo 2725	CNPSo 2799
Protease		+	+	+	-	+	-	-	-
Cellulase		-	-	+	+	+	-	-	-
Water activity	0.919	-	-	+	+	+	-	-	-
	0.897	-	-	-	-	-	-	-	-
ACC desaminase		-	-	+	-	-	+	-	-
Phosphate solubilization		-	+	-	-	-	-	-	-
Biofilm (O.D.)		0.12d	0.129d	0.147d	0.88d	0.442d	0.188d	-	-
Exopolysaccharides (EPS) (μg mL-1)		37.85f	52.23e	45.95e	43.93e	41.16e	62.55d	-	-
Indole-3-acetic acid (IAA) (μg mL-1)		206.58a	19.05h	5.76f	20.86h	6.22e	37.17g	-	-
Siderophore (Halo/colony)	24 h	0.00i	-	0.00i	-	-	1.39g	-	-
	72 h	2.89e	-	4.07b	-	-	1.71h	-	-
In vivo - Maize plants inoculated with PGPB strains under water restiction (Repetion 1)
Shoot fresh weight (g pl-1)		5.96b	6.10b	5.36c	5.76c	6.24b	3.17e	4.17d	8.20a
Shoot dry weight (g pl-1)		0.953a	0.993a	0.707b	0.770a	0.870a	0.507b	0.720b	1223a
Root volume (mL pl-1)		5.97e	9.21c	6.87d	5.95e	7.64d	10.43b	5.31e	11.92b
Plant size (cm pl-1)		45.0a	42.0a	41.7a	39.8b	42.0a	34.7c	33.5c	40.8a
Cholorophyll content (μg cm-2)		9.29a	8.81a	10.38a	9.19a	7.32b	6.36c	4.80d	8.14b
Selected Bacterial Strains - In Vivo
Photosynthetic rate (μmol CO2 m-2 s-1)	3 days	3,68a	34.37a	30.80a	32.32a	29.22a	-	35.38a	33.38a
	5 days	30.43b	13.73d	25.69c	22.49c	21.77c	-	9.37d	14.35a
	9 days	28.83b	26.97b	27.37b	30.05a	33.53a	-	22.79b	32.37a
Stomatal conductance (mol H2O m-2 s-1)	3 days	0.16a	0.18a	0.12b	0.10b	0.15a	-	0.17a	0.21a
	5 days	0.10b	0.06c	0.05c	0.07c	0.07c	-	0.05c	0.25a
	9 days	0.12c	0.13c	0.11c	0.12c	0.18b	-	0.08c	0.23a
Transpiration rate (mol H2O m-2 s-1)	3 days	3.56a	3.81a	3.11b	2.24b	2.86b	-	3.52a	4.01a
	5 days	2.86b	1.11c	1.38c	1.89c	2.07c	-	0.99c	4.92a
	9 days	2.93c	2.29d	2.61c	2.73c	2.94c	-	1.79d	4.64a
In vivo - Maize plants inoculated with PGPB strains under water restiction (Repetion 2)
Shoot fresh weight (g)		132.4c	142.6b	137.3c	144.9b	138.1c	-	122.5c	203.3a
Shoot dry weight (g)		19.01b	18.26c	17.13c	19.97b	17.83c	-	18.10c	26.14a
Plant size (cm)		1.27b	1.26b	1.20b	1.24b	1.21b	-	1.22b	1.35a
Root volume (mL)		67.05a	69.87a	56.79b	61.13b	55.28b	-	65.66a	72.05a
Root dry weight (g)		6.78a	6.55a	6.47a	6.50a	6.50a	-	6.32a	7.30a
Root lenght (cm)		491.8a	485.1a	325.9b	344.3b	261.4b	-	353.2b	356.2b
*Values represent the mean of three biological replicates and when followed by the same letter are not statistically different according to the Scott-Knott test (p < 0.05).

## Sheet: Table S2
Table S2. Genomes selected for phylogenomic analysis of the strains CNPSo 1954, CNPSo 2602, CNPSo 2657, CNPSo 2658, CNPSo 2725, and CNPSo 2799.
Chromobacterium violaceum CNPSo 1954
Assembly Accession	Assembly Name	Organism Name	Organism Infraspecific Names Strain	Assembly Stats Total Sequence Length	Assembly Stats Total Number of Chromosomes	Assembly Stats Number of Contigs	Assembly Level	WGS project accession	Assembly Stats Contig N50	Assembly Stats Scaffold N50	Assembly Stats Number of Scaffolds	Assembly Stats GC Percent	Assembly BioProject Accession	Assembly BioSample Accession	CheckM marker set	CheckM completeness	CheckM contamination
---	---	Chromobacterium violaceum	CNPSo 1954	4797272	---	251	Contig	JBLZSQ	120898	---	12	65.10	PRJNA1213695	SAMN46343897	c__Betaproteobacteria	99.04	0.45
GCF_003633895.1	ASM363389v1	Vogesella indigofera	DSM 3303	3621567	---	22	Scaffold	RBID01	315326	386899	20	64.5	PRJNA442674	SAMN08775229	Neisseriales	99.1	0.56
GCF_016937655.1	ASM1693765v1	Chromobacterium alkanivorans	IITR-71	5244990	---	59	Contig	JAFHKL01	322493	322493	59	64.5	PRJNA702869	SAMN17981208	Neisseriales	99.1	2.37
GCF_002924365.1	ASM292436v1	Chromobacterium alticapitis	MWU14-2602	4526407	---	244	Scaffold	PQWB01	55813	69582	216	63.5	PRJNA430714	SAMN08377137	Neisseriales	99.33	2.86
GCF_001855565.1	ASM185556v1	Chromobacterium amazonense	DSM 26508	4010194	---	35	Contig	MKCR01	219514	219514	35	62.5	PRJNA342530	SAMN05761787	Neisseriales	98.88	2.7
GCF_021129195.1	ASM2112919v1	Chromobacterium aquaticum	DSM 19852	4957037	---	313	Scaffold	JAJOHW01	35598	35598	310	63.5	PRJNA782632	SAMN23413400	Neisseriales	98.99	2.77
GCF_011602385.1	ASM1160238v1	Chromobacterium fluminis	HSC-31F16	5718629	---	167	Contig	JAAOMA01	115329	115329	167	62.5	PRJNA603836	SAMN13942215	Neisseriales	99.33	2.88
GCF_000711885.1	ASM71188v1	Chromobacterium haemolyticum	DSM 19808	5030199	---	67	Scaffold	JONK01	122567	123544	63	62	PRJNA234889	SAMN02745482	Neisseriales	99.1	2.64
GCF_039708975.1	ASM3970897v1	Chromobacterium indicum	TRC1.1.SA	5086145	---	48	Scaffold	JAYFSJ01	189540	288871	40	64	PRJNA1056806	SAMN39108831	Neisseriales	99.1	2
GCF_008275125.1	ASM827512v1	Chromobacterium paludis	IIBBL 257-1	4279774	1	1	Complete Genome	---	4279774	4279774	1	63.5	PRJNA561765	SAMN12627961	Neisseriales	99.1	2.97
GCF_003325475.1	ASM332547v1	Chromobacterium phragmitis	IIBBL 112-1	4807151	2	2	Complete Genome	---	4789562	4789562	2	64	PRJNA471525	SAMN09210928	Neisseriales	99.22	2.37
GCF_021129175.1	ASM2112917v1	Chromobacterium piscinae	DSM 23278	5006402	---	197	Scaffold	JAJOHV01	59044	59044	194	63.5	PRJNA782632	SAMN23413399	Neisseriales	98.65	2.12
GCF_002902845.1	ASM290284v1	Chromobacterium sinusclupearum	MWU13-2610	4377894	---	140	Scaffold	PPTF01	88306	105364	107	62.5	PRJNA430714	SAMN08383977	Neisseriales	98.99	2.3
GCF_001855555.1	ASM185555v1	Chromobacterium sphagni	IIBBL 14B-1	4742027	---	104	Contig	MKCT01	150180	150180	104	63.5	PRJNA342529	SAMN05761786	Neisseriales	95.52	2.37
GCF_001676875.1	ASM167687v1	Chromobacterium subtsugae	PRAA4-1	4805598	---	76	Contig	JYKA01	222962	222962	76	65	PRJNA262860	SAMN03092257	Neisseriales	99.1	2.11
GCF_000971335.1	ASM97133v1	Chromobacterium vaccinii	MWU205	4967635	---	152	Contig	JZJL01	79933	79933	152	64.5	PRJNA277476	SAMN03393014	Neisseriales	99.51	2.21
GCF_001953795.1	ASM195379v1	Chromobacterium violaceum	LMG 3953	4629225	---	326	Contig	MQZX01	44500	44500	326	64.5	PRJNA353943	SAMN06030702	Neisseriales	97.28	0.98
Pantoea agglomerans CNPSo 2602
Assembly Accession	Assembly Name	Organism Name	Organism Infraspecific Names Strain	Assembly Stats Total Sequence Length	Assembly Stats Total Number of Chromosomes	Assembly Stats Number of Contigs	Assembly Level	WGS project accession	Assembly Stats Contig N50	Assembly Stats Scaffold N50	Assembly Stats Number of Scaffolds	Assembly Stats GC Percent	Assembly BioProject Accession	Assembly BioSample Accession	CheckM marker set	CheckM completeness	CheckM contamination
---	---	Pantoea agglomerans	CNPSo 2602	4935403	---	282	Contig	JBLZSP	105863	---	---	55.08	PRJNA1213695	SAMN46343898	f__Enterobacteriaceae	100.00	2.34
GCF_002953215.1	ASM295321v1	Mixta calida	DSM 22759	4308453	1	1	Complete Genome	---	4308453	4308453	1	57	PRJNA430362	SAMN08369926	Enterobacteriales	98.32	---
GCF_019048385.1	ASM1904838v1	Pantoea agglomerans	FDAARGOS 1447	4692018	3	3	Complete Genome	---	3999686	3999686	3	55	PRJNA231221	SAMN16357589	Pantoea	98.33	0.28
GCF_019880205.1	ASM1988020v1	Pantoea alfalfae	CQ10	4750202	9	9	Complete Genome	---	3973606	3973606	9	55	PRJNA757210	SAMN20953561	Pantoea	99.32	0.56
GCF_002101395.1	ASM210139v1	Pantoea alhagi	LTYR-11Z	4316301	2	2	Complete Genome	---	4239970	4239970	2	53.5	PRJNA374633	SAMN06329872	Pantoea	93.57	3.81
GCF_002307475.1	ASM230747v1	Pantoea allii	LMG 24248	5241139	---	57	Contig	NTMH01	234201	234201	57	53	PRJNA403848	SAMN07625522	Pantoea	99.52	5.73
GCF_000710035.2	PA2665v2	Pantoea ananatis	LMG 2665	4938703	1	17	Contig	JMJJ01	1193241	1193241	17	53.5	PRJNA245803	SAMN02740635	Pantoea ananatis	98	1.7
GCF_006494375.1	ASM649437v1	Pantoea anthophila	LMG 2558	4699058	---	66	Contig	VHIZ01	238228	238228	66	57	PRJNA549748	SAMN12097134	Pantoea	99.46	0.78
GCF_002095305.1	ASM209530v1	Pantoea brenneri	LMG 5343	4933175	---	241	Contig	MIEI01	50025	50025	241	---	PRJNA252984	SAMN05728469	Pantoea	88.95	1.34
GCF_002095315.1	ASM209531v1	Pantoea conspicua	LMG 24534	4308858	---	128	Contig	MLFN01	60215	60215	128	55.5	PRJNA252986	SAMN05757366	Pantoea	88.99	1.15
GCF_002095535.1	ASM209553v1	Pantoea cypripedii	LMG 2657	6553825	---	3	Contig	MLJI01	4492436	4492436	3	54	PRJNA252995	SAMN05915831	Pantoea	98.65	3.48
GCF_022647325.1	ASM2264732v1	Pantoea deleyi	LMG24200	4682225	4	4	Complete Genome	---	3986422	3986422	4	57.5	PRJNA705825	SAMN18103995	Pantoea	99.44	0.51
GCF_014155765.1	ASM1415576v1	Pantoea dispersa	DSM 30073	4922283	---	46	Scaffold	SCKT01	367545	691092	33	57.5	PRJNA515154	SAMN10743380	Pantoea	98.35	0.97
GCF_002858935.1	ASM285893v1	Pantoea endophytica	596	5114497	---	33	Contig	PJRT01	300449	300449	33	55	PRJNA422728	SAMN08195396	Pantoea	99.22	0.75
GCF_006494355.1	ASM649435v1	Pantoea eucalypti	LMG 24197	4763565	---	104	Contig	VHJB01	217306	217306	104	54.5	PRJNA549756	SAMN12097183	Pantoea	99.95	0.66
GCF_002095385.1	ASM209538v1	Pantoea eucrina	LMG 5346	3892376	---	109	Contig	MIPP01	77198	77198	109	56.5	PRJNA252988	SAMN05757669	Pantoea	91.6	1.24
GCF_002077695.1	ASM207769v1	Pantoea latae	AS1	4960415	---	83	Contig	MWUE01	204505	204505	83	59.5	PRJNA376797	SAMN06446882	Pantoea	97.37	3.95
GCF_028048155.1	ASM2804815v1	Pantoea leporis	R	4987715	---	32	Contig	JALMEU01	419020	419020	32	55	PRJNA824862	SAMN27481060	Pantoea	98.6	0.47
GCF_037479095.1	ASM3747909v1	Pantoea nemavictus	BIGb0393	5190298	---	2	Contig	JBBGZW01	4303592	4303592	2	54.5	PRJNA743218	SAMN38840230	Pantoea	97.48	2.23
GCF_044342975.1	ASM4434297v1	Pantoea osteomyelitidis	AA23256	4317573	---	17	Contig	JBGFSN01	570836	570836	17	55.5	PRJNA1127075	SAMN41994378	Pantoea	93.12	0.73
GCF_009728735.1	ASM972873v1	Pantoea phytobeneficialis	MSR2	5716214	5	53	Chromosome	---	176956	4332838	5	54	PRJNA416796	SAMN07964803	Pantoea	99.91	2.06
GCF_003612015.1	ASM361201v1	Pantoea piersonii	IIIF1SW-P2	4851875	---	30	Scaffold	RARB01	502929	522655	27	57	PRJNA319366	SAMN10096957	Pantoea	97.84	1.76
GCF_014156615.1	ASM1415661v1	Pantoea pleuroti	JZB 2120015	4883800	---	60	Scaffold	SBFD01	284961	473335	37	55	PRJNA513927	SAMN10716182	Pantoea	99.32	0.45
GCF_002811195.1	ASM281119v1	Pantoea rodasii	DSM 26611	5748059	---	31	Contig	PIQI01	545256	545256	31	54	PRJNA420399	SAMN08111321	Pantoea	99.16	2.71
GCF_002095475.1	ASM209547v1	Pantoea rwandensis	LMG 26275	5775402	---	69	Contig	MLFR01	145065	145065	69	52.5	PRJNA252996	SAMN05907793	Pantoea	94.52	6.06
GCF_002095575.1	ASM209557v1	Pantoea septica	LMG 5345	4308724	---	89	Contig	MLJJ01	103648	103648	89	58.5	PRJNA252991	SAMN05915835	Pantoea	93.13	3.03
GCF_042681965.1	ASM4268196v1	Pantoea stewartii	LMG 5345	5243857	---	10	Contig	JBHUGX01	4501149	4501149	10	54	PRJNA595761	SAMN43282571	Pantoea	97.88	0.28
GCF_024506435.1	ASM2450643v1	Pantoea trifolii	MMK2	5059266	---	3	Contig	JANIET01	4159476	4159476	3	54.5	PRJNA860746	SAMN29859927	Pantoea	98.4	0.51
GCF_004792415.1	ASM479241v1	Pantoea vagans	LMG 24199	4790329	3	3	Complete Genome	---	4050173	4050173	3	55.5	PRJNA505269	SAMN10414043	Pantoea	99.16	0.51
GCF_002095485.1	ASM209548v1	Pantoea wallisii	LMG 26277	4653282	---	149	Contig	MLFS01	57032	57032	149	56.5	PRJNA252993	SAMN05907794	Pantoea	86.87	1.5
Bacillus velezensis CNPSo 2657, Bacillus altitudinis CNPSo 2658, and Bacillus safensis CNPSo 2725
Assembly Accession	Assembly Name	Organism Name	Organism Infraspecific Names Strain	Reference strain (this study)	ANI	Assembly Stats Total Sequence Length	Assembly Stats Total Number of Chromosomes	Assembly Stats Number of Contigs	Assembly Level	WGS project accession	Assembly Stats Contig N50	Assembly Stats Scaffold N50	Assembly Stats Number of Scaffolds	Assembly Stats GC Percent	Assembly BioProject Accession	Assembly BioSample Accession	CheckM marker set	CheckM completeness	CheckM contamination
---	---	Bacillus velezensis	CNPSo_2657	---	---	4237140	---	531	Contig	JBLZSO	240505	---	5	45.95	PRJNA1213695	SAMN46343899	g__Bacillus	99.34	0.65
---	---	Bacillus altitudinis	CNPSo_2658	---	---	3792767	---	339	Contig	JBLZSN	160418	---	9	41.39	PRJNA1213695	SAMN46343900	g__Bacillus	99.59	4.55
---	---	Bacillus safensis	CNPSo_2725	---	---	3979002	---	798	Contig	JBLZSM	116870	---	11	41.72	PRJNA1213695	SAMN46343901	g__Bacillus	99.59	6.76
GCF_000383875.1	ASM38387v1	Caldibacillus_debilis_	DSM 16016	---	---	1121917	---	42	Scaffold	ARVR01	152056	152056	40	51.5	PRJNA165395	SAMN02256402	Geobacillus debilis	99.22	0.11
GCF_029894105.1	ASM2989410v1	Bacillus aerius	24K	CNPSo_2658	98.54	3899111	---	2	Contig	JARYHO01	3887393	3887393	2	41	PRJNA834366	SAMN28058269	Bacillus	98.48	0.29
GCF_000949525.1	ASM94952v1	Bacillus altitudinis	DSM 26896	CNPSo_2658	98.51	3812514	---	61	Contig	JXAI01	270279	270279	61	41	PRJNA271315	SAMN03273925	Bacillus	99.12	0.29
GCF_000196735.1	ASM19673v1	Bacillus amyloliquefaciens	DSM 7	CNPSo_2657	93.80	3980199	1	1	Complete Genome	---	3980199	3980199	1	46	PRJEA41719	SAMEA2272088	Bacillus amyloliquefaciens	95.47	0.98
GCF_001591925.1	ASM159192v1	Bacillus atrophaeus	NBRC 15539	CNPSo_2657	80.65	4158197	---	37	Contig	BCVV01	300882	300882	37	43	PRJDB406	SAMD00046985	Bacillus	99.12	0.59
GCF_001307105.1	ASM130710v1	Bacillus australimaris	NH7I_1	CNPSo_2725	93.41	3649005	---	31	Contig	LGYN01	482618	482618	31	41.5	PRJNA290467	SAMN03892176	Bacillus	98.92	0.29
GCF_004124315.2	ASM412431v2	Bacillus cabrialesii	TE3	CNPSo_2657	80.94	4125766	1	1	Complete Genome	---	4125766	4125766	1	44	PRJNA504313	SAMN10390288	Bacillus	98.79	---
GCF_001042475.2	ASM104247v2	Bacillus glycinifermentans	GO-13	CNPSo_2657	78.25	4787873	---	83	Scaffold	LECW02	226328	226328	82	45.5	PRJNA285749	SAMN03758654	Bacillus	98.78	1.18
GCF_001517115.1	ASM151711v1	Bacillus halotolerans	NRRL B-41617	CNPSo_2657	80.93	4091457	---	25	Contig	LPVD01	678840	678840	25	44	PRJNA306582	SAMN04357113	Bacillus	98.82	0.29
GCF_001969855.1	ASM196985v1	Bacillus haynesii	NRRL B-41327	CNPSo_2657	78.27	4378519	---	77	Scaffold	MRBL01	217091	217091	76	45.5	PRJNA299292	SAMN06102002	Bacillus	98.19	---
GCF_003148415.1	ASM314841v1	Bacillus inaquosorum	KCTC 13429	CNPSo_2657	80.95	4350498	1	1	Complete Genome	---	4350498	4350498	1	44	PRJNA471776	SAMN09217647	Bacillus	96.68	---
GCF_006094335.1	ASM609433v1	Bacillus licheniformis	ATCC 14580	CNPSo_2657	78.28	4239205	1	1	Complete Genome	---	4239205	4239205	1	46	PRJNA509976	SAMN10591542	Bacillus licheniformis	98.53	0.83
GCF_014499005.1	ASM1449900v1	Bacillus mojavensis	RO-H-1	CNPSo_2657	80.75	3964006	---	147	Scaffold	JACJGF01	975253	975253	146	43.5	PRJNA650388	SAMN15703855	Bacillus	98.82	0.59
GCF_001584325.1	ASM158432v1	Bacillus nakamurai	NRRL B-41091	CNPSo_2657	86.69	3689277	---	45	Contig	LSAZ01	142440	142440	45	45.5	PRJNA299292	SAMN04450409	Bacillus	99.26	---
GCF_001042485.2	ASM104248v2	Bacillus paralicheniformis	KJ-16	CNPSo_2657	78.24	4520660	---	39	Contig	LBMN02	436479	436479	39	46	PRJNA282685	SAMN03573918	Bacillus	98.78	0.06
GCF_031316575.1	ASM3131657v1	Bacillus pumilus	ATCC 7061	CNPSo_2725	91.40	3902967	---	82	Contig	VKPY01	800881	800881	82	41.5	PRJNA553198	SAMN12236526	Bacillus pumilus	95.23	3.22
GCF_011745685.2	ASM1174568v2	Bacillus rugosus	SPB7	CNPSo_2657	80.81	4510026	---	67	Contig	JABUXO01	374004	374004	67	43	PRJNA610132	SAMN14278071	Bacillus	98.82	0.59
GCF_003097715.1	ASM309771v1	Bacillus safensis	FO-36b	CNPSo_2725	95.96	3766664	1	2	Chromosome	---	1891945	3766664	1	41.5	PRJNA270528	SAMN03266808	Bacillus	99.12	0.29
GCF_000262045.1	KCTC_13613_01	Bacillus siamensis	KCTC 13613	CNPSo_2657	94.28	3779696	---	51	Contig	AJVF01	589476	589476	51	46.5	PRJNA161489	SAMN02414599	Bacillus	99.41	---
GCF_001592005.1	ASM159200v1	Bacillus sonorensis	NBRC 101234	CNPSo_2657	78.23	4409961	---	64	Contig	BCVZ01	170801	170801	64	45.5	PRJDB410	SAMD00046988	Bacillus	99.41	1.37
GCF_007989785.1	ASM798978v1	Bacillus spizizenii	NBRC 101239	CNPSo_2657	80.90	4092643	---	26	Contig	BJUC01	376911	376911	26	44	PRJDB6113	SAMD00166007	Bacillus	98.82	0.29
GCF_965139425.1	CIP52.65T	Bacillus subtilis	CIP52.65T	CNPSo_2657	80.99	4252330	---	24	Scaffold	CBCSHW01	752208	904173	20	43	PRJEB85433	SAMEA117660686	Bacillus subtilis	98.56	1.33
GCF_001969815.1	ASM196981v1	Bacillus swezeyi	NRRL B-41294	CNPSo_2657	78.26	4516141	---	98	Scaffold	MRBK01	176167	176167	96	44.5	PRJNA299292	SAMN06102001	Bacillus	98.82	---
GCF_000507145.1	KCTC_13622_01	Bacillus tequilensis	KCTC 13622	CNPSo_2657	81.09	3981302	---	51	Contig	AYTO01	323140	323140	51	44	PRJNA227791	SAMN02414603	Bacillus	98.82	---
GCF_004116955.1	ASM411695v1	Bacillus vallismortis	DSM 11031	CNPSo_2657	80.54	4286362	1	1	Complete Genome	---	4286362	4286362	1	44	PRJNA427088	SAMN08222596	Bacillus	99.16	---
GCF_001461835.1	ASM146183v1	Bacillus velezensis	KACC 18228	CNPSo_2657	98.90	3928423	---	25	Contig	LLZA01	542517	542517	25	46.5	PRJNA299292	SAMN04196679	Bacillus	99.41	---
GCF_000300535.1	ASM30053v1	Bacillus xiamenensis	HYC-10	CNPSo_2658	91.37	3611918	---	134	Contig	AMSH01	49286	49286	134	41.5	PRJNA162763	SAMN02471164	Bacillus	99.12	---
GCF_000715205.1	SOAPdenovo v1.05	Bacillus zhangzhouensis	DW5-4	CNPSo_2725	90.77	3736192	---	106	Contig	JOTP01	135699	135699	106	41.5	PRJNA162769	SAMN02870955	Bacillus	99.12	---
Pseudomonas sp. CNPSo 2799
Assembly Accession	Assembly Name	Organism Name	Organism Infraspecific Names Strain	ANI*		Assembly Stats Total Sequence Length	Assembly Stats Total Number of Chromosomes	Assembly Stats Number of Contigs	Assembly Level	WGS project accession	Assembly Stats Contig N50	Assembly Stats Scaffold N50	Assembly Stats Number of Scaffolds	Assembly Stats GC Percent	Assembly BioProject Accession	Assembly BioSample Accession	CheckM marker set	CheckM completeness	CheckM contamination
GCF_001468775.2	ASM146877v2	Pseudomonas sp.	CNPSo_2799	100		6681652	---	68	Contig	LNAB02	306697	306697	68	60.5	PRJNA301338	SAMN04244127	o__Pseudomonadales	100.00	1.37
GCF_009035845.1	ASM903584v1	Acinetobacter baumannii	ATCC 19606	---		3999136	3	3	Complete Genome	---	3981941	3981941	3	39	PRJNA557095	SAMN12389466	Acinetobacter baumannii	99.52	0.06
GCF_025917275.1	ASM2591727v1	Pseudomonas agronomica	SAICEU22T	87.96		6158284	---	1203	Contig	JAOSHO01	10014	10014	1203	61	PRJNA853909	SAMN30035438	Pseudomonas	98.7	0.88
GCF_014863605.1	ASM1486360v1	Pseudomonas allokribbensis	IzPS23	84.38		6565027	1	1	Complete Genome	---	6565027	6565027	1	60.5	PRJNA665319	SAMN16250065	Pseudomonas	99.68	0.08
GCF_019141525.1	ASM1914152v1	Pseudomonas alvandae	SWRI17	88.29		6307666	1	1	Complete Genome	---	6307666	6307666	1	61	PRJNA639797	SAMN19473664	Pseudomonas	99.86	0.08
GCF_028657055.1	ASM2865705v1	Pseudomonas aphyarum	ID386	84.46		6350776	---	25	Contig	JAMDGS01	368945	368945	25	61	PRJNA835116	SAMN28093775	Pseudomonas	99.63	0.14
GCF_019139795.1	ASM1913979v1	Pseudomonas azerbaijanorientalis	SWRI123	84.64		6228218	1	1	Complete Genome	---	6228218	6228218	1	60	PRJNA639797	SAMN19473666	Pseudomonas	99.68	0.4
GCF_030687295.1	ASM3068729v1	Pseudomonas beijingensis	FP830	92.09		6449812	1	1	Complete Genome	---	6449812	6449812	1	61	PRJNA847632	SAMN29204998	Pseudomonas	91.52	0.08
GCF_013347965.1	ASM1334796v1	Pseudomonas bijieensis	L22-9	91.95		6730360	1	1	Complete Genome	---	6730360	6730360	1	61	PRJNA592828	SAMN13440896	Pseudomonas	96.31	0.48
GCF_019145475.1	ASM1914547v1	Pseudomonas botevensis	COW3	84.42		6448667	---	55	Contig	JAHTKI01	247605	247605	55	61	PRJNA639797	SAMN19473668	Pseudomonas	99.57	0.08
GCF_012034345.1	ASM1203434v1	Pseudomonas brassicacearum	JCM 11938	94.51		6735827	---	93	Scaffold	JAATHE01	262220	262220	91	61	PRJNA614643	SAMN14437789	Pseudomonas brassicacearum	96.02	1.9
GCF_007858335.1	ASM785833v1	Pseudomonas chlororaphis subsp. chlororaphis	DSM 50083	84.50		6785600	---	25	Contig	VFIN01	841352	841352	25	63	PRJNA548434	SAMN12045513	Pseudomonas chlororaphis	96.42	2
GCF_025336485.1	ASM2533648v1	Pseudomonas citri	OPS13-3	88.21		6236344	---	64	Contig	JAODAB01	188056	188056	64	61	PRJNA879886	SAMN30816094	Pseudomonas	99.95	0.45
GCF_001269905.1	ASM126990v1	Pseudomonas corrugata	DSM 7228	87.31		6126732	---	31	Contig	LHVK01	374457	374457	31	60.5	PRJNA290438	SAMN03891677	Pseudomonas	99.79	0.08
GCF_030687935.1	ASM3068793v1	Pseudomonas cucumis	FP1935	84.50		6248910	1	1	Complete Genome	---	6248910	6248910	1	59	PRJNA847632	SAMN29204969	Pseudomonas	99.68	0.6
GCF_019145435.1	ASM1914543v1	Pseudomonas ekonensis	COR58	84.74		6133900	---	7	Contig	JAHSTS01	2432822	2432822	7	65	PRJNA639797	SAMN19473669	Pseudomonas	99.36	0.08
GCF_019145235.1	ASM1914523v1	Pseudomonas farris	SWRI79	84.51		6486948	---	37	Contig	JAHSTV01	448226	448226	37	58.5	PRJNA639797	SAMN19473662	Pseudomonas	99.68	0.43
GCF_021018765.1	ASM2101876v1	Pseudomonas fitomaticsae	FIT81	84.57		6492796	1	1	Complete Genome	---	6492796	6492796	1	60.5	PRJNA705867	SAMN19241968	Pseudomonas	99.68	0.18
GCF_001269845.1	ASM126984v1	Pseudomonas fluorescens	DSM 50090	83.05		6388150	---	17	Contig	LHVP01	973472	973472	17	60	PRJNA290438	SAMN03891682	Pseudomonas fluorescens	99.63	0.62
GCF_001594225.2	ASM159422v2	Pseudomonas glycinae	MS586	84.33		6396728	1	1	Complete Genome	---	6396728	6396728	1	60.5	PRJNA309549	SAMN04435621	Pseudomonas	98.72	4.6
GCF_014863585.1	ASM1486358v1	Pseudomonas gozinkensis	IzPS32d	84.65		6563527	1	1	Complete Genome	---	6563527	6563527	1	60.5	PRJNA665284	SAMN16250066	Pseudomonas	99.25	0.1
GCF_039909015.1	ASM3990901v1	Pseudomonas grandcourensis	DGS24	84.53		6763687	1	1	Complete Genome	---	6763687	6763687	1	59.5	PRJNA1095474	SAMN40694146	Pseudomonas	99.36	0.4
GCF_030687835.1	ASM3068783v1	Pseudomonas hefeiensis	FP205	88.64		6451026	1	1	Complete Genome	---	6451026	6451026	1	60	PRJNA847632	SAMN29204974	Pseudomonas	95.64	0.14
GCF_018502625.1	ASM1850262v1	Pseudomonas hormoni	G20-18	84.39		6481491	1	1	Complete Genome	---	6481491	6481491	1	59	PRJNA731023	SAMN19250171	Pseudomonas	99.64	0.27
GCF_002236115.1	ASM223611v1	Pseudomonas jessenii	DSM 17150	84.63		6537206	---	13	Contig	NIWT01	779324	779324	13	59.5	PRJNA390484	SAMN07236640	Pseudomonas	99.65	0.1
GCF_014236655.1	ASM1423665v1	Pseudomonas kielensis	MBT-1	84.41		6047000	---	121	Contig	JACMYG01	153025	153025	121	61	PRJNA656947	SAMN15808891	Pseudomonas	99.68	0.63
GCF_001269885.1	ASM126988v1	Pseudomonas kilonensis	DSM 13647	93.82		6385813	---	44	Contig	LHVH01	281474	281474	44	61	PRJNA290438	SAMN03891674	Pseudomonas	99.95	0.29
GCF_012986595.1	ASM1298659v1	Pseudomonas koreensis	DSM 16610	84.28		6086647	---	27	Contig	JAAQYM01	689935	689935	27	60.5	PRJNA612806	SAMN14381929	Pseudomonas	99.68	0.08
GCF_003352185.1	ASM335218v1	Pseudomonas kribbensis	46-2	84.40		6324282	1	1	Complete Genome	---	6324282	6324282	1	60.5	PRJNA472819	SAMN09244908	Pseudomonas	99.68	0.13
GCF_002934665.1	ASM293466v1	Pseudomonas laurylsulfatiphila	AP3_16	84.57		6684644	---	13	Contig	NIRS01	786146	786146	13	60	PRJNA390162	SAMN07222753	Pseudomonas	99.68	0.13
GCF_001042905.1	G8692	Pseudomonas lini	DSM 16768	84.50		6495504	---	26	Contig	JYLB01	731568	731568	26	59	PRJNA274345	SAMN03328801	Pseudomonas	99.36	0.3
GCF_007858265.1	ASM785826v1	Pseudomonas mandelii	DSM 17967	84.26		6988375	---	114	Contig	VFIM01	165433	165433	114	59.5	PRJNA548434	SAMN12045500	Pseudomonas	99.52	0.54
GCF_014268655.2	ASM1426865v2	Pseudomonas marvdashtae	SWRI102	88.05		5899198	---	18	Contig	JABWQX02	4359260	4359260	18	60.5	PRJNA639797	SAMN15248338	Pseudomonas	99.13	0.17
GCF_900106005.1	IMG-taxon 2675902957 annotated assembly	Pseudomonas mediterranea	DSM 16733	87.75		6346235	1	1	Chromosome	---	6346135	6346235	1	61	PRJEB16456	SAMN05216476	Pseudomonas	99.63	0.14
GCF_002091715.1	ASM209171v1	Pseudomonas migulae	NBRC 103157	84.28		6667355	---	101	Contig	BDAG01	121489	121489	101	59	PRJDB217	SAMD00046932	Pseudomonas	99.36	0.77
GCF_900105115.1	IMG-taxon 2667527224 annotated assembly	Pseudomonas mohnii	DSM 18327	84.19		6592588	---	2	Contig	FNRV01	6476037	6476037	2	59.5	PRJEB16418	SAMN05216205	Pseudomonas	99.57	0.25
GCF_008801475.1	ASM880147v1	Pseudomonas moorei	CCUG 53114	84.26		6472558	---	59	Contig	VZPP01	381195	381195	59	59.5	PRJNA563568	SAMN12697590	Pseudomonas	99.66	0.59
GCF_001308855.1	ASM130885v1	Pseudomonas nunensis	In5	84.42		7318798	---	50	Scaffold	LIRD01	393146	3956161	18	59.5	PRJNA292855	SAMN03992868	Pseudomonas	99.36	0.56
GCF_014268695.2	ASM1426869v2	Pseudomonas ogarae	SWRI108	94.02		6551245	1	1	Complete Genome	---	6551245	6551245	1	61	PRJNA639797	SAMN15248336	Pseudomonas	99.95	0.16
GCF_021602345.1	ASM2160234v1	Pseudomonas pharyngis	BML-PP036	84.41		6507275	---	56	Contig	BQID01	359827	359827	56	60.5	PRJDB10089	SAMD00422629	Pseudomonas	99.31	0.28
GCF_039908635.1	ASM3990863v1	Pseudomonas purpurea	DGS26	84.39		5931563	1	1	Complete Genome	---	5931563	5931563	1	60	PRJNA1095474	SAMN40694147	Pseudomonas	89.25	0.54
GCF_008801455.1	ASM880145v1	Pseudomonas reinekei	CCUG 53116	84.36		6256747	---	72	Contig	VZPS01	237946	237946	72	59	PRJNA563568	SAMN12697593	Pseudomonas	99.36	0.75
GCF_003033885.1	ASM303388v1	Pseudomonas rhizophila	S211	88.69		5948615	1	10	Chromosome	---	743338	5948615	1	60.5	PRJNA414262	SAMN07783793	Pseudomonas	99.95	0.11
GCF_028823535.1	ASM2882353v1	Pseudomonas serbica	IT-P366	84.41		7593335	2	90	Contig	JAQIYM01	374847	374847	90	59.5	PRJNA863439	SAMN30035157	Pseudomonas	99.68	7.32
GCF_028830055.1	ASM2883005v1	Pseudomonas serboccidentalis	IT-P374	84.28		5997322	1	39	Chromosome	---	289747	5997322	1	60.5	PRJNA859669	SAMN29793685	Pseudomonas	99.68	0.4
GCF_001661075.1	ASM166107v1	Pseudomonas silesiensis	A3	84.40		6823539	1	1	Complete Genome	---	6823539	6823539	1	59.5	PRJNA315635	SAMN04566726	Pseudomonas	99.54	0.81
GCF_021603585.1	ASM2160358v1	Pseudomonas sputi	BML-PP014	84.33		6314991	---	105	Contig	BQHI01	219065	219065	105	60.5	PRJDB10089	SAMD00422608	Pseudomonas	99.31	0.1
GCF_030053115.1	ASM3005311v1	Pseudomonas svalbardensis	PMCC 200367	84.34		6360061	1	1	Complete Genome	---	6360061	6360061	1	58.5	PRJNA958106	SAMN34277038	Pseudomonas	99.64	0.09
GCF_014268615.1	ASM1426861v1	Pseudomonas tehranensis	SWRI196	88.29		5993891	---	531	Contig	JABWQV01	21387	21387	531	60.5	PRJNA639797	SAMN15248340	Pseudomonas	99.61	0.11
GCF_001269655.1	ASM126965v1	Pseudomonas thivervalensis	DSM 13194	91.84		6581995	---	25	Contig	LHVE01	444792	444792	25	61	PRJNA290438	SAMN03891671	Pseudomonas	99.95	0.19
GCF_002236105.1	ASM223610v1	Pseudomonas umsongensis	DSM 16611	84.20		6701403	---	14	Contig	NIWU01	1353286	1353286	14	59.5	PRJNA390488	SAMN07236649	Pseudomonas umsongensis	81.83	12.98
GCF_021271205.1	ASM2127120v1	Pseudomonas uvaldensis	20TX0172	87.09		5976542	---	65	Contig	JAIWKS01	552539	552539	65	61	PRJNA765713	SAMN21582561	Pseudomonas	99.83	0.11
GCF_008801375.1	ASM880137v1	Pseudomonas vancouverensis	CCUG 49675	84.31		6492809	---	214	Contig	VZPU01	467803	467803	214	60	PRJNA563568	SAMN12697595	Pseudomonas	99.64	1.28
GCF_004786035.1	ASM478603v1	Pseudomonas viciae	11K1	89.87		6704877	2	2	Complete Genome	---	6682832	6682832	2	60.5	PRJNA514417	SAMN10724295	Pseudomonas	99.95	1.05
GCF_030687395.1	ASM3068739v1	Pseudomonas wuhanensis	FP607	84.35		6590972	1	1	Complete Genome	---	6590972	6590972	1	59	PRJNA847632	SAMN29204993	Pseudomonas	98.4	0.35
GCF_014268745.2	ASM1426874v2	Pseudomonas zanjanensis	SWRI12	91.50		6320459	---	18	Contig	JABWRB02	3708532	3708532	18	61	PRJNA639797	SAMN15248334	Pseudomonas	94.83	0.72
* The genome of Pseudomonas sp. CNPSo_2799 was used as the reference genome.

## Sheet: Table S3
Table S3. Sensitivity parameters of photodiode array (PDA) detection methods for phytohormones and precursors molecules.
Phytohormones	Photodiode array detector (PDA)
	Mean RT*	λ**	LODequi/meth***	LOQequi/meth****	Linear range	Equation	R2
	(min)	(nm)	(mg L-1/µg L-1)	(mg L-1/µg L-1)	(mg L-1)
2.4-dihydroxybenzoic acid (2.4-DHBA)	4279	254	0.10/5.00	0.25/12.5	0.1003 – 10.03	y=2.0×10-5x-0.0527	0.9993
Abscisic acid (ABA)	7061	254	0.10/5.00	0.25/12.5	0.1 - 10	y=5.0×10-5x-0.0436	0.9996
Cis-Jasmone (CJ)	10938	240	0.1003	0.26075	0.1003 – 10.03	y=2.0×10-5x+0.2747	0.9953
DL-Indole-3-lactic acid (ILA)	5753	280	0.10/5.00	0.25/12.5	0.0994 – 9.94	y=1.0×10-4x-0.069	0.9989
Gibberellic acid (GA)	5373	254	0.10/5.00	0.25/12.5	0.1005 – 10.05	y=1.8×10-3x-0.077	0.9991
Indole-3-acetamide (IAM)	5456	280	0.10/5.00	0.25/12.5	0.0993 – 9.93	y=7.0×10-5x-0.1051	0.9984
Indole-3-acetic acid (IAA)	6234	280	0.10/5.00	0.25/12.5	0.1 - 10	y=6.0×10-5x-0.0519	0.9995
Indole-3-acetonitrile (IAN)	7424	280	0.0999	0.24975	0.0999 – 9.99	y=6.0×10-5x-0.0842	0.9988
Indole-3-butyric acid (IBA)	7983	280	0.0998	0.2495	0.0998 – 9.98	y=9.0×10-5x-0.0654	0.9982
Indole-3-pyruvic acid (IPA)	6346	300	0.10/5.00	0.25/12.5	0.1001 – 10.01	y=2.0×10-4x-0.1758	0.9937
L-tryptophan (TRP)	2756	280	0.10/5.00	0.25/12.5	0.0995 – 9.95	y=8×10-5x-0.0374	0.9997
Methyl salicylate (MeSA)	9039	300	0.1007	0.25175	0.1007 – 10.07	y=3.0×10-5x-0.0387	0.9995
Salicylic acid (SA)	5946	300	0.10/5.00	0.25/12.5	0.999 – 9.99	y=7.0×10-5x-0.0606	0.9986
Trans-Cinnamic acid (t-CA)	7350	280	0.10/5.00	0.25/12.5	0.1 - 10	y=2.0×10-5x-0.0703	0.9989
* Mean RT: Mean retention time;
** λ: wavelength monitores by the PDA detector;
*** LODequi/meth: Limit of detection; (equi = equipment/ meth = method)
**** LOQequi/meth: Limit of quantification (equi = equipment/ meth = method)

## Sheet: Table S4
Table S4. Mobile phase gradient for phytohormone and precursors molecules separation by RP-UPLC-PDA, following the organic phase increments as per curve six.
Time (min.)	Mobile Phase A (%)	Mobile Phase B (%)
Start	5	95
1	5	95
3	8	92
5	30	70
6	30	70
15	60	40
16	95	5
17	95	5
17.01	5	95
20	5	95

## Sheet: Table S5
Table S5. Recovery and precision data for phytohormones at three fortification levels (1.0, 2.5, and 5.0 µg mL⁻¹) in DYGS medium using SPE-C18 extraction. Each level was evaluated in triplicate (n = 9).
Phytohormones	Concentration (µg mL-1)	Mean Recovery (%)	Standard Deviation	Coefficient of Variation (%)
Indol-3-acetamida (IAM)	1.00	116.05	6.2	5.34
	2.5	112.75	3	2.66
	5.00	116.81	2.05	1.75
Abscisic acid (ABA)	1	117.75	6.82	5.79
	2.5	109.68	2.39	2.18
	5.00	118.77	1.85	1.56
Indole-3-butyric acid (IBA)	1.00	101.75	26.23	25.78
	2.5	115.15	5.33	4.63
	5.00	129.76	2.17	1.68
Indole-3-acetic acid (IAA)	1.00	130.4	6.88	5.28
	2.5	109.04	2.85	2.62
	5.00	110.23	11.37	10.31
Note: Mean recovery (%) was calculated as the percentage of the measured concentration relative to the nominal spiked concentration. Standard deviation (SD) and coefficient of variation (CV%) were determined to assess intra-assay precision. All fortification levels were prepared in DYGS medium and extracted using solid-phase extraction (SPE) with C18 cartridges. Data are presented for four repres…

## Sheet: Table S6
Table S6. Comparative genomic metrics, ANI and dDDH, and closest related species for the six bacterial strians CNPSo 1954, CNPSo 2602, CNPSo 2657, CNPSo 2658, CNPSo 2725, and CNPSo 2799.
Genomic Metrics	Chromobacterium violaceum	Pantoea agglomerans	Bacillus velezensis	Bacillus altitudinis	Bacillus safensis	Pseudomonas sp.
	CNPSo 1954	CNPSo 2602	CNPSo 2657	CNPSo 2658	CNPSo 2725	CNPSo 2799
Closest Genome	Chromobacterium violaceum	Pantoea agglomerans	Bacillus velezensis	Bacillus altitudinis	Bacillus safensis	Pseudomonas brassicacearum
Strain	ATCC 12472T	ATCC 27155T	FZB42T	110T	WP8	51MFCVI2.1
GenBank Acession of the reference strains	GCF_016890085.1	GCF_019048385.1	GCF_000015785.2	GCF_001191605.1	GCF_008244765.1	GCF_000510785.1
ANIa (%)	98.66	98.63	98.92	98.13	96.38	80.78
dDDHb (%)	87.80	88.60	90.60	83.50	69.40	24.60
a Average Nucleotide Identity (ANI)
b DNA-DNA Hybridization (dDDH)

## Sheet: Table S7
Table S7. Profiles of secretion systems in bacterial strains CNPSo 1954, CNPSo 2602, CNPSo 2657, CNPSo 2658, CNPSo 2725, and CNPSo 2799.
Secretion System	Chromobacterium violaceum	Pantoea agglomerans	Bacillus velezensis	Bacillus altitudinis	Bacillus safensis	Pseudomonas sp.
	CNPSo 1954	CNPSo 2602	CNPSo 2657	CNPSo 2658	CNPSo 2725	CNPSo 2799
ComM_comC	0	0	1	1	1	0
ComM_comEC	0	0	1	1	1	0
ComM_comGA	0	0	1	1	1	0
ComM_comGB	0	0	1	1	1	0
ComM_comGC	0	0	1	1	1	0
ComM_comEA	0	0	1	1	1	0
ComM_comEB	0	0	1	1	1	0
ComM_comGD	0	0	1	1	1	0
ComM_comGE	0	0	1	1	1	0
ComM_comK	0	0	1	1	1	0
ComM_comFA	0	0	1	1	1	0
ComM_comFA	0	0	1	1	1	0
ComM_comFA	0	0	1	1	1	0
ComM_comFA	0	0	1	1	1	0
ComM_comFA	0	0	1	1	1	0
ComM_comFC	0	0	1	1	1	0
Flg_flgB	3	1	1	2	1	2
Flg_flgC	3	2	2	2	2	3
Flg_fliE	3	1	1	1	1	2
Flg_sctJ_FLG	2	1	1	1	1	2
Flg_sctN_FLG	5	3	2	2	2	4
Flg_sctQ_FLG	3	1	2	2	2	2
Flg_sctR_FLG	3	1	1	1	1	2
Flg_sctS_FLG	3	1	1	1	1	2
Flg_sctT_FLG	3	1	1	1	1	2
Flg_sctU_FLG	3	1	1	1	1	2
Flg_sctV_FLG	3	1	1	1	1	2
T1SS_abc	9	10	0	0	0	15
T1SS_mfp	3	7	0	0	0	8
T1SS_omf	12	8	0	0	0	18
T2SS_gspD	1	0	0	0	0	1
T2SS_gspE	1	0	0	0	0	1
T2SS_gspF	1	0	0	0	0	1
T2SS_gspG	1	0	0	0	0	1
T2SS_gspC	1	0	0	0	0	1
T2SS_gspH	1	0	0	0	0	1
T2SS_gspI	1	0	0	0	0	1
T2SS_gspJ	2	0	0	0	0	1
T2SS_gspK	1	0	0	0	0	1
T2SS_gspL	1	0	0	0	0	0
T2SS_gspM	1	0	0	0	0	1
T2SS_gspN	1	0	0	0	0	0
T3SS_sctC	1	0	0	0	0	0
T3SS_sctJ	1	0	0	0	0	0
T3SS_sctN	1	0	0	0	0	0
T3SS_sctQ	1	0	0	0	0	0
T3SS_sctR	1	0	0	0	0	0
T3SS_sctS	1	0	0	0	0	0
T3SS_sctT	1	0	0	0	0	0
T3SS_sctU	1	0	0	0	0	0
T3SS_sctV	1	0	0	0	0	0
T4aP_pilQ	1	0	0	0	0	0
T2SS_gspO	0	1	0	0	0	0
T4aP_pilA	1	1	0	0	0	1
T4aP_pilB	1	1	0	0	0	2
T4aP_pilC	1	1	0	0	0	1
T4aP_pilD	1		0	0	0	1
T4aP_pilQ	1	1	0	0	0	1
T4aP_pilT	1	1	0	0	0	1
T4aP_fimT	4	1	0	0	0	2
T4aP_pilE	3	0	0	0	0	1
T4aP_pilM	2	1	0	0	0	1
T4aP_pilN	2	2	0	0	0	1
T4aP_pilO	1	0	0	0	0	1
T4aP_pilP	1	0	0	0	0	1
T4aP_pilU	2	0	0	0	0	1
T4aP_pilV	4	0	0	0	0	1
T4aP_pilW	3	1	0	0	0	1
T4aP_pilX	3	0	0	0	0	1
T4aP_pilY	2	0	0	0	0	1
T4aP_pilZ	4	2	0	0	0	6
T5aSS_PF03797	4	2	0	0	0	7
T5bSS_translocator	3	2	0	0	0	4
T6SSi_evpJ	1	3	0	0	0	1
T6SSi_tssA	0	1	0	0	0	1
T6SSi_tssB	1	3	0	0	0	3
T6SSi_tssC	1	0	0	0	0	2
T6SSi_tssD	1	7	0	0	0	3
T6SSi_tssE	1	3	0	0	0	3
T6SSi_tssF	1	2	0	0	0	3
T6SSi_tssG	1	2	0	0	0	3
T6SSi_tssH	2	4	0	0	0	4
T6SSi_tssI	3	3	0	0	0	6
T6SSi_tssJ	1	2	0	0	0	2
T6SSi_tssK	1	3	0	0	0	2
T6SSi_tssL	1	4	0	0	0	2
T6SSi_tssM	1	2	0	0	0	2
Tad_flp	0	0	0	0	0	2
Tad_rcpA	0	0	0	0	0	1
Tad_tadA	0	0	0	0	0	1
Tad_tadB	0	0	0	0	0	1
Tad_tadC	0	0	0	0	0	1
Tad_tadV	0	0	0	0	0	1
Tad_tadZ	0	0	0	0	0	1
Tad_rcpC	0	0	0	0	0	1
Tad_tadE	0	0	0	0	0	2
Tad_tadG	0	0	0	0	0	1

## Sheet: Table S8
Table S8. CRISPR-Cas system profiles of the bacterial strains CNPSo 1954, CNPSo 2602, CNPSo 2657, CNPSo 2658, CNPSo 2725, and CNPSo 2799.
CRISPR-Cas	Chromobacterium violaceum	Pantoea agglomerans	Bacillus velezensis	Bacillus altitudinis	Bacillus safensis	Pseudomonas sp.
	CNPSo 1954	CNPSo 2602	CNPSo 2657	CNPSo 2658	CNPSo 2725	CNPSo 2799
cas1_I-E_1	0	1	0	0	0	0
cas5_I-E_3	0	1	0	0	0	0
cas6e_I_II_III_IV_V_VI_1	0	1	0	0	0	0
cas7_I-E_2	0	1	0	0	0	0
cas8e_I-E_1	0	1	0	0	0	0
cse2gr11_I-E_1	0	1	0	0	0	0
cas2_I-E_2	0	1	0	0	0	0
cas3_I_2	0	1	0	0	0	0
DEDDh_I_II_III_IV_V_VI_1	0	5	0	0	0	0

## Sheet: Table S9
Table S9. Biosynthetic gene clusters involved in the production of secondary metabolites in bacteria growth-promoting genomes. (+) refers to the presence of the gene, and how many times it appears and the number of copies of the gene in the genome; (-) refers to the absence of the gene clusters in the genome.
Cluster Type	Most similar known cluster		Chromobacterium violaceum	Pantoea agglomerans	Bacillus velezensis	Bacillus altitudinis	Bacillus safensis	Pseudomonas sp.
	Compound	Class	CNPSo 1954	CNPSo 2602	CNPSo 2657	CNPSo 2658	CNPSo 2725	CNPSo 2799
T3PKS	2,4-diacetylphloroglucinol	Polyketide	-	-	-	-	-	+
Arylpolyene	APE Vf	Other	-	-	-	-	-	+
Arylpolyene, Hserlactone	Aryl Polyenes	Other	-	+	-	-	-	-
RiPP-like, NRP-Metallophore, NRPS	Bacillibactin	NRP	-	-	+	-	-	-
NRP-metallophore, NRPS	Bacillibactin/ Bacillibactin E/ Bacillibactin F	NRP	-	-	-	-	+	-
TransAT-PKS, TransAT-PKS-like T3PKS, NRPS	Bacillaene	Polyketide + NRP	-	-	++	-	-	-
Other	Bacilysin	Other	-	-	+	+	+	-
NRPS	Bovienimide A	NRP:Lipopeptide	-	-	-	-	-	+
NRPS	Brabantamide A	NRP:Lipopeptide + Saccharide:Hybride/ tailoring Saccharide	-	-	-	-	-	+
PKS-like	Butirosin A/ Butirosin B	Saccharide	-	-	+	-	-	-
Terpene	Carotenoid	Terpene	-	+	-	-	-	-
NRP-metallophore, NRPS	Chromobactin	NRP	+	-	-	-	-	-
NRPS-like, hserlactone	Corpeptin A/ Corpeptin B	NRP	-	-	-	-	-	+
Betalactone	Corynecin I/ Corynecin II/ Corynecin III	Other	+	-	-	-	-	-
NI-siderophore	Desferrioxamine E	Other	-	+	-	-	-	-
TransAT-PKS, TransAT-PKS-like	Difficidin	Polyketide	-	-	+++	-	-	-
NRPS	Endopyrrole A/ Endopyrrole B / Endopyrrole C	NRP	-	-	-	-	-	+
NRPS, Betalactone, TransAT-PKS, NRPS	Fengycin	NRP	-	-	+++	+	+	+
NRPS-like	Fragin	NRP	-	-	-	-	-	+
NRP-metallophore, NRPS	Frederiksenibactin	NRP	-	+	-	-	-	-
NRPS	Gacamide	NRP:Lipopeptide	-	-	-	-	-	+
NRP-metallophore, NRPS	Histicorrugatin	NRP	-	-	-	-	-	+
Hydrogen-cyanide	Hydrogen Cyanide	Other	+	-	-	-	-	+
NRPS	Kolossin	NRP	-	-	-	-	-	+++
Redox-cofactor	Lankacidin C	NRP + Polyketide	-	+	-	-	-	+
NRPS	Lichenysin	Other	-	-	-	+	+++	-
NRPS-like	Locillomycin/ Locillomycin B/ Locillomycin C	NRP + Polyketide	-	-	-	+	-	-
NRPS	Lokisin	NRP	+	-	-	-	-	-
TransAT-PKS	Macrolactin H	Polyketide	-	-	+	-	-	-
Thioamitides, Thiopeptide	Marinacarboline A/ Marinacarboline B/ Marinacarboline C/ Marinacarboline D	Alkaloid	-	-	-	-	-	+
NRPS	Nunapeptin/ Nunamycin	NRP	-	-	-	-	-	+
NRPS, NRP-metallophore	Pf-5 Pyoverdine	NRP	-	-	-	-	-	++
NRPS	Plipastatin	NRP	-	-	+	-	-	-
NRP-metallophore, NRPS	Pyoverdine SMX-1	NRP	-	-	-	-	-	+
NRPS, NRPS-like	Rhizomide A/ Rhizomide B / Rhizomide C	NRP	-	-	-	-	-	+++
NRPS	Ririwpeptide A/ Ririwpeptide B/ Ririwpeptide C	NRP	-	-	-	-	-	+
NI-siderophore, Terpene	Schizokinen	Other	-	-	-	+	+	-
NRPS	Stenothricin	NRP:Cyclic depsipeptide	-	-	-	-	-	+
Terpene, NRPS	Surfactin	NRP:Lipopeptide	+	-	+++	-	-	-
NRPS	Viobactin	NRP	+	-	-	-	-	-
Indole	Violacein	Alkaloid	+	-	-	-	-	-
Betalactone			-	-	-	+	+	-
Hserlactone			+	+	-	-	-	-
Hydrogen-cyanide			-	-	-	-	-	+++
Lanthipeptide-class-ii			-	-	+	-	-	-
NAGGN			-	-	-	-	-	+
NRPS			+	-	-	-	-	-
NRPS-like, T1PKS			-	-	-	-	-	+
RiPP-like			+	+	-	+	-	++
RRE-containing			-	-	-	+	+	-
T3PKS			-	-	+	+	+	-
Terpene			-	-	++	+	+	-

[truncated: 2 more sheets: Table S10, Table S11]
